# Supplementary material for: Reduced Cell–ECM Interactions in the EpiSC Colony Center Cause Heterogeneous Differentiation
Source: Cells. 2023 Jan 15;12(2):326. doi: 10.3390/cells12020326 (PMC9857087; doi:10.3390/cells12020326)
Supplement: Supplementary file 1 [file cells-12-00326-s001.zip]

Archive with 1 entries (1 files):
- cells-2142419-supplementary.pdf
